# Supplementary material for: Probing the pH Effect on Boehmite Particles in Water Using Vacuum Ultraviolet Single-Photon Ionization Mass Spectrometry
Source: Int J Mol Sci. 2025 Jul 27;26(15):7254. doi: 10.3390/ijms26157254 (PMC12346584; doi:10.3390/ijms26157254)
Supplement: Supplementary file 1 [file ijms-26-07254-s001.zip]

Archive with 1 entries (1 files):
- ijms-3701350-supplementary.pdf
